# Supplementary material for: The role of costing in the introduction and scale‐up of HIV pre‐exposure prophylaxis: evidence from integrating PrEP into routine maternal and child health and family planning clinics in western Kenya
Source: J Int AIDS Soc. 2019 Jul 22;22(Suppl Suppl 4):e25296. doi: 10.1002/jia2.25296 (PMC6643078; doi:10.1002/jia2.25296)
Supplement: Supplementary file 2 — Data S1. Cost Calculations Spreadsheet. [file JIA2-22-e25296-s002.xlsx]

## Sheet: Front Material
Color Notes:	Blue = Text Entry			Yellow = Numerical Entry				Green = Calculated by Spreadsheet
Project Name / Description
PrEP Implentation in Young Women and Adolescents (PrIYA)
Cost Analysis
Information Sources / Contacts
Allen Roberts
Department of Epidemiology, University of Washington
dallenr@uw.edu
Notes
Programmatic/provider perspective
Economic Costs
Reported in 2017 USD
Discount rate	0.03
Time Period / Currency Conversion
Exchange Rate Calculation	Average exchange rate over 2017 (KSh per 1 USD)
Bid	101.769
Ask	105.022
Mean	103.395
Average exchange rate over interval	103.395
Source	https://www.oanda.com/currency/average
Average exchange rate in 2017 (=US$1.00):	103.395
Reporting date:
Inflation from mid-point to reporting date (USD):	0
Year	GDP Deflator	Base 2016	USA
1960	17.6507	6.23775	Source	http://data.worldbank.org/indicator/NY.GDP.DEFL.ZS?locations=US
1961	17.889	6.15465
1962	18.1116	6.07899
1963	18.3088	6.01354
1964	18.5841	5.92444
1965	18.9409	5.81284
1966	19.4899	5.64909
1967	20.1041	5.47651
1968	20.9821	5.24735
1969	22.0225	4.99945
1970	22.5095	4.89128
1971	23.6525	4.65492
1972	24.6765	4.46176
1973	26.0194	4.23148
1974	28.3567	3.8827
1975	30.9829	3.55358
1976	32.6836	3.36868
1977	34.7109	3.17193
1978	37.1481	2.96383
1979	40.215	2.7378
1980	43.8418	2.51131
1981	47.9349	2.29687
1982	50.9087	2.1627
1983	52.9188	2.08056
1984	54.7964	2.00926
1985	56.5497	1.94697
1986	57.6907	1.90846
1987	59.1625	1.86098
1988	61.2338	1.79803
1989	63.6145	1.73074
1990	65.9677	1.669
1991	68.1635	1.61524
1992	69.7173	1.57924
1993	71.3761	1.54254
1994	72.895	1.5104
1995	74.4154	1.47954
1996	75.7739	1.45301
1997	77.0708	1.42856
1998	77.9072	1.41323
1999	79.0994	1.39192
2000	80.8993	1.36096
2001	82.7429	1.33063
2002	84.0132	1.31051
2003	85.6884	1.28489
2004	88.0446	1.25051
2005	90.8776	1.21152
2006	93.6696	1.17541
2007	96.1624	1.14494
2008	98.0488	1.12291
2009	98.7934	1.11445
2010	100	1.101
2011	102.065	1.07873
2012	103.945	1.05922
2013	105.623	1.04239
2014	107.514	1.02405
2015	108.671	1.01315
2016	110.1	1
2017	112.1	0.982163

## Sheet: Methods
			Costing Methods Overview
			Type of cost	Method for estimating cost
			Variable Costs	Estimates of resource use for variable costs were obtained from observations at a sample of eight of the 16 PrIYA facilities.
			Personnel	Included clinical staff costs for PrEP screening, initiation, HIV testing, and follow-up visits Personnel time was estimated via time-and-motion studies. In the MOH scenario, PrIYA nurse salaries were replaced by MOH salaries.
			Drugs	Drug costs for oral co-formulated tenofovir disoproxil fumarate/emtricitabine ($6.75 per 30 days) included the cost of purchase from the manufacturer as well as storage and transportation costs (charged at 8% of the cost of the product).
			Laboratory tests	Included the cost of the Determine HIV test to confirm HIV-negative status for clients at initiation and follow-up visits as well as the cost of point-of-care creatinine test strips. Also included consumable supplies used in test administration (ie, gloves, lancets, etc). In the MOH scenario, the point-of-care creatinine cost was replaced by the average facility charge for creatinine testing acro…
			Other Supplies	Included printing cost of appointment cards, prescription pads, and PrEP encounter records.
			Fixed Costs	Fixed costs estimates were obtained from progam budgets and staff interviews for all 16 facilities
			Start Up: Microplanning	Included meetings with county-level officials (ie, technical working group and task force meetings), onboarding meetings with facility personnel, and printing costs to update standardized MOH reporting tools in order to include TDF/FTC.
			Start Up: Training	Included staff, venue, and supplies costs for initial nurse trainings as well as commodities and logistics management and information systems (LMIS) facilitation trainings for county and sub-county pharmacists and health records officers.
			Personnel	Included facility staff costs spent on routine reporting, drug accounting, and conducting weekly phone meetings between nurses and program coordinators to debrief on PrEP delivery. Also included the annual salaries and benefits of three PrIYA program staff multiplied by the fraction of their time spent on service delivery management as opposed to research-specific activities (estimated from staff…
			Capital	Included the cost of creatinine machines, control solutions, and furniture used during PrEP encounters. Furniture costs were multiplied by the fraction of all MCH and FP encounters recorded at each facility that included PrEP activities. Useful life years assumed to be five years for most items (select items that needed to be replaced yearly, such as creatinine control solutions, were assigned us…
			Overhead	Included transportation costs for weekly facility visits conducted by PrIYA program staff, airtime, printing costs for reporting tools, and building and utility costs (estimated using nearby rental properties and multiplied by the fraction of all MCH and FP encounters recorded at each facility that included PrEP activities). Weekly transportation costs were excluded from the MOH scenario under th…

## Sheet: Main Paper Figures and Tables
		Total program cost and unit cost per client-month of PrEP dispensed (2017 USD)
		Total and Unit Costs (2017 USD)
			Total annual cost	Average cost per client-month of PrEP dispensed
		Variable
		Personnel (clinical)	37535.3	4.87345
		Medication	51996.6	6.75105
		Laboratory testing	27830.3	3.61338
		Other supplies	3615.64	0.469442
		Sub-total	120978	15.7073
		Fixed
		Microplanning	1365.59	0.177303
		Training	2898.19	0.37629
		Personnel (supervision and administration)	50924.2	6.61182
		Capital (e.g. creatinine machines, furniture)	3925.07	0.509616
		Overhead (e.g. building, airtime, transportation)	24162.3	3.13714
		Sub-total	83275.3	10.8122
		Summary	204253	26.5195
		Unit cost breakdown by clinical activity (2017 USD)
			Screening	Initiation	Follow-up
		Variable unit cost
		Personnel	0.912667	1.46835	2.13747
		Drugs	0	6.75105	5.3435
		Laboratory testing	0	5.758	0.826333
		Other supplies	0.0193432	0.321153	0.407298
		Sub-total	0.93201	14.2986	8.71461
		Fixed unit cost	1.9789	4.88313	3.44986
		Total unit cost (variable + fixed)	2.91091	19.1817	12.1645
		Number	24005	4198	4427
		Total annual cost	69876.3	80524.7	53852.1
		Estimated cost implications of service delivery modifications
		Scenario	Total annual cost (USD)	Cost per month of PrEP dispensed (USD)
		As implemented	204253	26.5195
		Postponed creatinine†	188932	24.5302
		Prioritized delivery to clients at high risk for HIV infection‡	175793	31.8779	¶
		†Creatinine testing postponed from initiation to first follow-up visit
		‡ High risk is defined as having at least one of the following risk factors at baseline: Current partner with unknown or positive HIV status, positive rapid plasma reagin syphilis test, or reporting at least one of the following in the prior six months: exchanging sex for money or other favors, diagnosis or treatment for a sexually transmitted infection, forced to have sex against will, experienc…
		¶Unit cost is calculated by dividing the total program cost by the number of person-months of PrEP dispensed to clients at high risk of HIV infection
		Cost projections under Ministry of Health (MOH) implementation assuming constant output
		Scenario	Total annual cost (USD)	Cost per month of PrEP dispensed (USD)
		As implemented	204253	26.5195
		With public-sector clinical staff salaries	199613	25.917
		With MOH supervision† and public-sector clinical staff salaries	138609	17.9965
		With facility creatinine testing‡, MOH supervision†, and public-sector clinical staff salaries	127421	16.5439
		†PrIYA administrative staff responsibilities are subsumed into routine facility, sub-county, and county supervision
		‡Using prices for facility-based creatinine testing instead of a point-of-care assay
		Total program cost across cost categories as implemented and under Ministry of Health (MOH) scenario*
		*The MOH scenario assumes public sector clinical staff salaries instead of study salaries; study administrative staff responsibilities are subsumed into routine facility, sub-county, and county supervision; and facility-based creatinine testing instead of point-of-care

## Sheet: SI Figures and Tables
Key input costs
Item	Cost (USD)	Source
30 days TDF/FTC	6.75105	MOH Personal Communication
Point-of-care creatinine test strip	4.5	Project budget
Determine HIV test	0.83	Project budget
Project nurse monthly salary + allowances	819.187	Project budget
Facilty-based creatinine test	2.50583	PrIYA facility survey
Monthly nurse salary + allowances (MOH)	717.915	Central MOH Salary Scale
Average estimated time spent by health care workers on PrEP-related activities
Activity	Average time burden (minutes)
Screening	7.53968
Creatinine test	3.52174
Initiation	12.7391
HIV testing and counseling	13.4
1 month follow-up	9
Total annual programme cost and unit cost per client-month of PrEP dispensed (2017 USD) in MOH scenario*
Total and Unit Costs (2017 USD)
	Total annual cost	Average cost per client-month of PrEP dispensed
Variable
Personnel (clinical)	32895	4.27097
Medication	51996.6	6.75105
Laboratory testing	18560.4	2.40981
Other supplies	3615.64	0.469442
Sub-total	107068	13.9013
Fixed
Microplanning	843.317	0.109493
Training	1978.44	0.256873
Personnel (supervision and administration)	9437.76	1.22536
Capital (e.g. creatinine machines, furniture)	2064.52	0.26805
Overhead (e.g. building, airtime, transportation)	6029.13	0.782801
Sub-total	20353.2	2.64258
Summary	127421	16.5439
*The MOH scenario assumes public sector clinical staff salaries instead of study salaries; study administrative staff responsibilities are subsumed into routine facility, sub-county, and county supervision; and facility-based creatinine testing instead of point-of-care
Unit cost breakdown by clinical activity (2017 USD) under MOH scenario
Cost by Clinical Activity (2017 USD)
	Screening	Initiation	Follow-up
Variable unit cost
Personnel	0.799839	1.28683	1.87323
Drugs	0	6.75105	5.3435
Laboratory testing	0	3.54983	0.826333
Other supplies	0.0193432	0.321153	0.407298
Sub-total	0.819182	11.9089	8.45036
Fixed unit cost	0.428385	1.3746	0.971134
Total unit cost (variable + fixed)	1.24757	13.2835	9.4215
Number	24005	4198	4427
Total annual cost	29947.9	55764	41709
†Follow-up unit costs are weighted averages of visits with and without PrEP dispensation
*The MOH scenario assumes public sector clinical staff salaries instead of study salaries; study administrative staff responsibilities are subsumed into routine facility, sub-county, and county supervision; and facility-based creatinine testing instead of point-of-care
Percentage of total program cost across cost categories as implemented and under Ministry of Health (MOH) scenario*
*The MOH scenario assumes public sector clinical staff salaries instead of study salaries; study administrative staff responsibilities are subsumed into routine facility, sub-county, and county supervision; and facility-based creatinine testing instead of point-of-care

## Sheet: Risk Priority
		High risk (evaluated at baseline): Client reports at least one of the following
		Current partner with unknown or positive HIV status
		Client is RPR positive
		In the last six months, client reports at least one of the following:
		Exchanged in sex in exchange for money or other favors
		Been diagnosed or treated for an STI
		Been forced to have sex against will
		Experienced initimate partner violence
		Shared needles while engaging in IV drug use
		Used post-exposure prophylaxis more than twice
		As Implemented/MOH Scenario
		Proportion of screened who are low risk	0.658
		Proportion of screened who are high risk	0.342
		Number screened who are low risk	15795.3
		Number screened who are high risk	8209.71
		Proportion of low risk initiating	0.0856
		Proportion of high risk initiating	0.355
		Proportion initiating who are high risk	0.683
		Number of low risk initiating	1330.77
		Number of high risk initiating	2867.23
		Number of low risk with at least one f/u visit	371
		Number of high risk with at least one f/u visit	999
		Average number of f/u visits for low risk among those with at least one f/u visit	2.32
		Average number of f/u visits for high risk among those with at least one f/u visit	2.65
		Number of months of PrEP dispensed to low risk	2191.49
		Number of months of PrEP dispensed to high risk	5514.58
		Targeted initiation scenario
		Proportion of screened who are low risk	0.658
		Proportion of screened who are high risk	0.342
		Number screened who are low risk	15795.3
		Number screened who are high risk	8209.71
		Proportion of low risk initiating	0
		Proportion of high risk initiating	0.355
		Proportion initiating who are high risk	0.683
		Number of low risk initiating	0
		Number of high risk initiating	2867.23
		Number of high risk with at least one f/u visit	999
		Average number of f/u visits for high risk among those with at least one f/u visit	2.65
		Number of months of PrEP dispensed to high risk	5514.58

## Sheet: Program Output
		Estimated Annual Program Output - As Implemented & MOH			Program Scale
		Number of clients screened	24005		Number of facilities	16
		Number of clients screened who did not initiate PrEP	19807		Number of nurses per facility	2
		Number of clients initiating PrEP	4198
		Proportion of clients screened who initiate	0.17488
		Number of follow-up visits with dispensation	3504
		Months of PrEP dispensed	7702
		Number of clients with at least one follow-up visit	1370
		Average number of visits for clients with at least one follow-up visit	2.56
		Number of follow-up visits without dispensation	923
		Notes
		These numbers are extrapolated from program data abstracted from between November 20, 2017-June 15, 2018 assuming constant uptake and retention.
		Months of PrEP dispensed is estimated assuming one month of PrEP dispensed at each follow-up visit. Based on looking at median time between visit date and scheduled follow-up date, which was 28 days (IQR 28-31) across facilities
		Increased uptake scenario
		Number of clients screened	24005
		Number of clients screened who did not initiate PrEP	15609
		Number of clients initiating PrEP	8396
		Proportion of clients screened who initiate	0.34976
		Number of follow-up visits with dispensation	7014.4
		Months of PrEP dispensed	15410.4
		Number of clients with at least one follow-up visit	2740
		Average number of visits for clients with at least one follow-up visit	2.56
		Number of follow-up visits without dispensation	1847.69
		Increased retention scenario
		Number of clients screened	24005
		Number of clients screened who did not initiate PrEP	19807
		Number of clients initiating PrEP	4198
		Proportion of clients screened who initiate	0.17488
		Number of follow-up visits with dispensation	6850
		Months of PrEP dispensed	11048
		Number of clients with at least one follow-up visit	1370
		Average number of visits for clients with at least one follow-up visit	5
		Number of follow-up visits without dispensation	1804.38
		Increased uptake and retention scenario
		Number of clients screened	24005
		Number of clients screened who did not initiate PrEP	15609
		Number of clients initiating PrEP	8396
		Proportion of clients screened who initiate	0.34976
		Number of follow-up visits with dispensation	13700
		Months of PrEP dispensed	22096
		Number of clients with at least one follow-up visit	2740
		Average number of visits for clients with at least one follow-up visit	5
		Number of follow-up visits without dispensation	3608.76
		Decreased uptake and retention scenario
		Number of clients screened	24005
		Number of clients screened who did not initiate PrEP	21964.6
		Number of clients initiating PrEP	2040.43
		Proportion of clients screened who initiate	0.085
		Number of follow-up visits with dispensation	865.65
		Months of PrEP dispensed	2906.07
		Number of clients with at least one follow-up visit	665.884
		Average number of visits for clients with at least one follow-up visit	1.3
		Number of follow-up visits without dispensation	228.024

## Sheet: Fixed Cost Allocation
		Total Annual Fixed Costs (USD)
		As Implemented	MOH Scenario	MOH Scenario (clinical salaries + supervision, but POC creatinine)
		83275.3	20353.2	22271.7
	Allocatd to screening/counseling only	0	0
	Allocated to initiation only	0	0
	Allocated to follow-up only	0	0
	Allocated to PrEP	6086.94	3643.68
	Allocated generally	77188.4	16709.5
	Consistency check (difference should equal 0)	0	0
	Fixed cost allocated per encounter
	As Implemented
	Encounter	Annual number	Annual fixed costs allocated (USD)	Fixed cost allocated per unit (USD)
	Screening/Counseling	24005	47503.4	1.9789
	Initiation	4198	20499.4	4.88313
	Follow-up	4427	15272.5	3.44986
	MOH Scenario
	Encounter	Annual number	Annual fixed costs allocated (USD)	Fixed cost allocated per unit (USD)
	Screening/Counseling	24005	10283.4	0.428385
	Initiation	4198	5770.57	1.3746
	Follow-up	4427	4299.21	0.971134
	Total cost allocation
	As Implemented	Costs allocated solely to encounter	Proportion of PrEP time allocated to activity	PrEP costs allocated	Proportion of overall time allocated to activity	Total general costs allocated (USD)	Total fixed costs allocated (USD)
	Screening/Counseling	0	0	0	0.615422	47503.4	47503.4
	Initiation	0	0.573058	3488.17	0.220386	17011.2	20499.4
	Follow-up	0	0.426942	2598.77	0.164192	12673.8	15272.5
	Total	0	1	6086.94	1	77188.4	83275.3
	MOH Scenario	Costs allocated solely to encounter	Proportion of PrEP time	PrEP costs allocated	Proportion of overall time	General costs allocated (USD)	Fixed costs allocated (USD)
	Screening/Counseling	0	0	0	0.615422	10283.4	10283.4
	Initiation	0	0.573058	2088.04	0.220386	3682.53	5770.57
	Follow-up	0	0.426942	1555.64	0.164192	2743.57	4299.21
	Total	0	1	3643.68	1	16709.5	20353.2
	Time allocation
		Total number of encounters	Avg. time per encounter	Total time	Proportion of time
	Screening/Counseling	19807	7.53968	149338	0.615422
	Initiation	4198	12.7391	53478.9	0.220386
	Follow-up visits	4427	9	39843	0.164192
	Total	28432	29.2788	242660	1

## Sheet: Variable Summary
			As Implemented	MOH Scenario
		Total annual variable costs (USD)	120978	107068
Scenario Summary		Scenario		Total Annual Variable Cost (USD)
		Increased uptake and retention (MOH)		265917
		Decreased uptake and retention (MOH)		53205.5
		Postponed creatinine (As Implemented)		105656
		Postponed creatinine (MOH)		99048.3
		Targeted initiation (As Implemented)		92517.9
		Targeted initiation (MOH)		82073.9
Total annual variable costs across different scenarios
		As Implemented
		Activity	Number of clients (per year)	Cost per client (USD)	Total
		Number of clients screened	24005	0.93201	22372.9
		Number of clients initiating PrEP	4198	14.2986	60025.3
		Number of follow-up visits with dispensation	3504	10.4471	36606.7
		Number of follow-up visits without dispensation	923	2.13747	1972.89
				Total Annual Variable Cost (USD)	120978
		MOH Scenario
		Activity	Number of clients (per year)	Cost per client (USD)	Total
		Number of clients screened	24005	0.819182	19664.5
		Number of clients initiating PrEP	4198	11.9089	49993.4
		Number of follow-up visits with dispensation	3504	10.1829	35680.8
		Number of follow-up visits without dispensation	923	1.87323	1728.99
				Total Annual Variable Cost (USD)	107068
		MOH Scenario (clinical salaries only)
		Activity	Number of clients (per year)	Cost per client (USD)	Total
		Number of clients screened	24005	0.819182	19664.5
		Number of clients initiating PrEP	4198	14.117	59263.3
		Number of follow-up visits with dispensation	3504	10.1829	35680.8
		Number of follow-up visits without dispensation	923	1.87323	1728.99
					116338
		MOH Scenario (clinical salaries + MOH supervision)
		Activity	Number of clients (per year)	Cost per client (USD)	Total
		Number of clients screened	24005	0.819182	19664.5
		Number of clients initiating PrEP	4198	14.117	59263.3
		Number of follow-up visits with dispensation	3504	10.1829	35680.8
		Number of follow-up visits without dispensation	923	1.87323	1728.99
					116338
		Increased uptake scenario
		Activity	Number of clients (per year)	Cost per client (USD)	Total
		Number of clients screened	24005	0.819182	19664.5
		Number of clients initiating PrEP	8396	11.9089	99986.8
		Number of follow-up visits with dispensation	7014.4	10.1829	71426.7
		Number of follow-up visits without dispensation	1847.69	1.87323	3461.14
				Total Annual Variable Cost (USD)	194539
		Increased retention scenario
		Activity	Number of clients (per year)	Cost per client (USD)	Total
		Number of clients screened	24005	0.819182	19664.5
		Number of clients initiating PrEP	4198	11.9089	49993.4
		Number of follow-up visits with dispensation	6850	10.1829	69752.6
		Number of follow-up visits without dispensation	1804.38	1.87323	3380.02
				Total Annual Variable Cost (USD)	142791
		Increased uptake and retention scenario
		Activity	Number of clients (per year)	Cost per client (USD)	Total
		Number of clients screened	24005	0.819182	19664.5
		Number of clients initiating PrEP	8396	11.9089	99986.8
		Number of follow-up visits with dispensation	13700	10.1829	139505
		Number of follow-up visits without dispensation	3608.76	1.87323	6760.04
				Total Annual Variable Cost (USD)	265917
		Deferred creatinine scenario
		Activity	Number of clients (per year)	Cost per client (USD)	Total
		Number of clients screened	24005	0.819182	19664.5
		Number of clients initiating PrEP	4198	9.07318	38089.2
		Number of clients with at least one follow-up visit	1370	2.83568	3884.88
		Number of follow-up visits with dispensation	3504	10.1829	35680.8
		Number of follow-up visits without dispensation	923	1.87323	1728.99
				Total Annual Variable Cost (USD)	99048.3
		Deferred creatinine scenario (As Implemented)
		Activity	Number of clients (per year)	Cost per client (USD)	Total
		Number of clients screened	24005	0.93201	22372.9
		Number of clients initiating PrEP	4198	9.20818	38655.9
		Number of clients with at least one follow-up visit	1370	5.09038	6973.82
		Number of follow-up visits with dispensation	3504	10.1829	35680.8
		Number of follow-up visits without dispensation	923	2.13747	1972.89
					105656
		Decreased uptake and retention scenario
		Activity	Number of clients (per year)	Cost per client (USD)	Total
		Number of clients screened	24005	0.819182	19664.5
		Number of clients initiating PrEP	2040.43	11.9089	24299.1
		Number of follow-up visits with dispensation	865.65	10.1829	8814.8
		Number of follow-up visits without dispensation	228.024	1.87323	427.14
				Total Annual Variable Cost (USD)	53205.5
		Targeted initiation scenario (MOH)
		Activity	Number of clients (per year)	Cost per client (USD)	Total
		Number of clients screened	24005	0.819182	19664.5
		Number of clients initiating PrEP	2867.23	11.9089	34145.5
		Number of follow-up visits with dispensation	2647.35	10.1829	26957.6
		Number of follow-up visits without dispensation	697.347	1.87323	1306.29
				Total Annual Variable Cost (USD)	82073.9
		Targeted initiation scenario (as implemented)
		Activity	Number of clients (per year)	Cost per client (USD)	Total
		Number of clients screened	24005	0.93201	22372.9
		Number of clients initiating PrEP	2867.23	14.2986	40997.3
		Number of follow-up visits with dispensation	2647.35	10.4471	27657.2
		Number of follow-up visits without dispensation	697.347	2.13747	1490.56
				Total Annual Variable Cost (USD)	92517.9
Variable Unit Costs
		As Implemented Variable Unit Cost (USD)
		Category	Personnel - service delivery	Personnel - S&A	Medication	Supplies	Creatinine	HTS	Total
		Screening/counseling	0.805793	0.106874	0	0.0193432	0	0	0.93201
		Initiation	1.36148	0.106874	6.75105	0.321153	4.714	1.044	14.2986
		Follow-up visit (PrEP dispensed)	1.49623	0.641242	6.75105	0.514586	0	1.044	10.4471
		Follow-up visit (no dispensation)	1.49623	0.641242	0	0	0	0	2.13747
		MOH Scenario Variable Unit Cost (USD)
		Category	Personnel - service delivery	Personnel - S&A	Medication	Supplies	Creatinine	HTS	Total
		Screening/counseling	0.706178	0.0936614	0	0.0193432	0	0	0.819182
		Initiation	1.19317	0.0936614	6.75105	0.321153	2.50583	1.044	11.9089
		Follow-up visit (PrEP dispensed)	1.31126	0.561969	6.75105	0.514586	0	1.044	10.1829
		Follow-up visit (no dispensation)	1.31126	0.561969	0	0	0	0	1.87323
		MOH Scenario (Clinical Staff Salaries only) Variable Unit Cost (USD)
		Category	Personnel - service delivery	Personnel - S&A	Medication	Supplies	Creatinine	HTS	Total
		Screening/counseling	0.706178	0.0936614	0	0.0193432	0	0	0.819182
		Initiation	1.19317	0.0936614	6.75105	0.321153	4.714	1.044	14.117
		Follow-up visit (PrEP dispensed)	1.31126	0.561969	6.75105	0.514586	0	1.044	10.1829
		Follow-up visit (no dispensation)	1.31126	0.561969	0	0	0	0	1.87323
		MOH Scenario (Clinical Staff Salaries + MOH supervision) Variable Unit Cost (USD)
		Category	Personnel - service delivery	Personnel - S&A	Medication	Supplies	Creatinine	HTS	Total
		Screening/counseling	0.706178	0.0936614	0	0.0193432	0	0	0.819182
		Initiation	1.19317	0.0936614	6.75105	0.321153	4.714	1.044	14.117
		Follow-up visit (PrEP dispensed)	1.31126	0.561969	6.75105	0.514586	0	1.044	10.1829
		Follow-up visit (no dispensation)	1.31126	0.561969	0	0	0	0	1.87323
		Postponed creatinine scenario Unit Cost (USD)
		Category	Personnel - service delivery	Personnel - S&A	Medication	Supplies	Creatinine	HTS	Total
		Screening/counseling	0.706178	0.0936614	0	0.0193432	0	0	0.819182
		Initiation	0.863314	0.0936614	6.75105	0.321153	0	1.044	9.07318
		First follow-up visit (creatinine only cost)	0.329851	0	0	0	2.50583	0	2.83568
		Follow-up visit (PrEP dispensed, minus creatinine cost)	1.31126	0.561969	6.75105	0.514586	0	1.044	10.1829
		Follow-up visit (no dispensation)	1.31126	0.561969	0	0	0	0	1.87323
		Postponed creatinine scenario Unit Cost (USD) As Implemented
		Category	Personnel - service delivery	Personnel - S&A	Medication	Supplies	Creatinine	HTS	Total
		Screening/counseling	0.805793	0.106874	0	0.0193432	0	0	0.93201
		Initiation	0.985096	0.106874	6.75105	0.321153	0	1.044	9.20818
		First follow-up visit (creatinine only cost)	0.376381	0	0	0	4.714	0	5.09038
		Follow-up visit (PrEP dispensed, minus creatinine cost)	1.49623	0.641242	6.75105	0.514586	0	1.044	10.4471
		Follow-up visit (no dispensation)	1.49623	0.641242	0	0	0	0	2.13747
		Assumptions
		Proportion of HIV tests attributed to PrEP	1
		Breakdown of total annual variable costs by category (USD)	As Implemented	MOH Scenario
		Personnel (clinical labor)	31682.4	27765.7
		Personnel (S&A)	5852.94	5129.37
		Medication	51996.6	51996.6
		Laboratory testing	27830.3	18560.4
		Other Supplies	3615.64	3615.64
		Total	120978	107068
		Consistency check	0	0

## Sheet: Microplanning (Start Up)
	As Implemented	MOH Scenario
Total annualized microplanning costs (USD)	1365.59	843.317
Allocatd to screning and counseling only	0	0
Allocated to initiation only	0	0
Allocated to follow-up only	0	0
Allocated to PrEP	594.194	594.194
Allocated generally	771.394	249.123
Consistency check (difference should be 0)	0	0
	As Implemented Annualized Costs
	Scenario	Item	Unit	Number	Unit Cost	Total Cost	Currency (1=US, 2=local)	Total in USD	Adjusted for inflation	% for Intervention	% for Overhead	% for Other Activities	Useful Life	Annuity Factor	Annual Economic Cost (USD)
	PrIYA	County Techical Working Group Meetings	Meetings per year	4	15.1415	60.5659	1	60.5659	60.5659	1			5	4.57971	13.2249
	PrIYA	County Task Force Meetings	Meetings per year	4	15.1415	60.5659	1	60.5659	60.5659	1			5	4.57971	13.2249
	PrIYA	Meetings with CASCO	Meetings per year * hours per meeting	4	26.4976	105.99	1	105.99	105.99	1			5	4.57971	23.1435
	PrIYA	Facility in-charge meeting - PrIYA staff	Hours	8	47.142	377.136	1	377.136	377.136	1			5	4.57971	82.3494
	PrIYA	Facility in-charge meeting - CASCO + in-charges	Hours	8	156.714	1253.72	1	1253.72	1253.72	1			5	4.57971	273.754
	PrIYA	Facility in-charge meeting - Sovereign hotel venue cost	Number	1	55200	55200	2	533.874	533.874	1			5	4.57971	116.574
	PrIYA and MOH	Meeting with Kisumu Director of Health to obtain letter	Hours	1	18.9269	18.9269	1	18.9269	18.9269	1			5	4.57971	4.13277
	PrIYA and MOH	Meet with Kisumu County representatives - CASCO, pharmacist, HRIO, reproductive health officer	Hours	3	46.9386	140.816	1	140.816	140.816	1			5	4.57971	30.7478
	PrIYA and MOH	Meet with facility in-charge to onboard facility	Hours per facility * number of facilities	80	9.08489	726.791	1	726.791	726.791	1			5	4.57971	158.698
	PrIYA and MOH	Meet with facility HTS pharmacists for onboarding	Hours per facility * number of facilities * number of pharmacists per facility	160	6.58655	1053.85	1	1053.85	1053.85	1			5	4.57971	230.112
	PrIYA and MOH	Meet with facility HTS counsellors for onboarding	Hours per facility * number of facilities * number of HTS counsellors per facility	96	2.64976	254.377	1	254.377	254.377	1			5	4.57971	55.5444
	PrIYA and MOH	F-MAPS MOH 729Ba Printing Cost	Number of forms	16	2040	32640	2	315.682	315.682	1			5	4.57971	68.9306
	PrIYA and MOH	F-MAPS MOH 729 Bb Printing Cost	Number of forms	16	2200	35200	2	340.441	340.441	1			5	4.57971	74.3369
	PrIYA and MOH	F-CDRR MOH 730 Ba Printing Cost	Number of forms	16	2040	32640	2	315.682	315.682	1			5	4.57971	68.9306
	PrIYA and MOH	F-CDRR MOH 730 Bb Printing Cost	Number of forms	16	2200	35200	2	340.441	340.441	1			5	4.57971	74.3369
	PrIYA and MOH	CS-MAPS MOH 729A Printing Cost	Number of forms	9	2040	18360	2	177.571	177.571	1			5	4.57971	38.7734
	PrIYA and MOH	CS-CDRR MOH 730A Printing Cost	Number of forms	9	2040	18360	2	177.571	177.571	1			5	4.57971	38.7734
						0		Enter Cur.	0
						0		Enter Cur.	0
						0		Enter Cur.	0
						0		Enter Cur.	0
						0		Enter Cur.	0
														Total Annualized Microplanning Costs As Implemented	1365.59
		Discount Rate :	0.03
	MOH Scenario Annualized Costs
	Scenario	Item	Unit	Number	Unit Cost	Total Cost	Currency (1=US, 2=local)	Total in USD	Adjusted for inflation	% for Intervention	% for Overhead	% for Other Activities	Useful Life	Annuity Factor	Annual Economic Cost (USD)
	MOH	Meeting with Kisumu Director of Health to obtain letter	Hours	1	18.9269	18.9269	1	18.9269	18.9269	1			5	4.57971	4.13277
	MOH	Meet with Kisumu County representatives - CASCO, pharmacist, HRIO, reproductive health officer	Hours	3	46.9386	140.816	1	140.816	140.816	1			5	4.57971	30.7478
	MOH	Meet with facility in-charge to onboard facility	Hours per facility * number of facilities	80	9.08489	726.791	1	726.791	726.791	1			5	4.57971	158.698
	MOH	Meet with facility HTS pharmacists for onboarding	Hours per facility * number of facilities * number of pharmacists per facility	160	6.58655	1053.85	1	1053.85	1053.85	1			5	4.57971	230.112
	MOH	Meet with facility HTS counsellors for onboarding	Hours per facility * number of facilities * number of HTS counsellors per facility	96	2.64976	254.377	1	254.377	254.377	1			5	4.57971	55.5444
	MOH	F-MAPS MOH 729Ba Printing Cost	Number of forms	16	2040	32640	2	315.682	315.682	1			5	4.57971	68.9306
	MOH	F-MAPS MOH 729 Bb Printing Cost	Number of forms	16	2200	35200	2	340.441	340.441	1			5	4.57971	74.3369
	MOH	F-CDRR MOH 730 Ba Printing Cost	Number of forms	16	2040	32640	2	315.682	315.682	1			5	4.57971	68.9306
	MOH	F-CDRR MOH 730 Bb Printing Cost	Number of forms	16	2200	35200	2	340.441	340.441	1			5	4.57971	74.3369
	MOH	CS-MAPS MOH 729A Printing Cost	Number of forms	9	2040	18360	2	177.571	177.571	1			5	4.57971	38.7734
	MOH	CS-CDRR MOH 730A Printing Cost	Number of forms	9	2040	18360	2	177.571	177.571	1			5	4.57971	38.7734
						0		Enter Cur.	0
						0		Enter Cur.	0
						0		Enter Cur.	0
						0		Enter Cur.	0
						0		Enter Cur.	0
						0		Enter Cur.	0
														Total Annualized Microplaning Costs in MOH Scenario	843.317
		Assumptions/Notes
		1 week for onboarding: 1 hour per day for in-charge, 1 hour per day for pharmacist, 1 hour (total) for HTS counsellors
		2 pharmacists, 6 HTS counsellors per facility (PrIYA facility average)
		F-MAPS MoH 729 Ba and Bb - number of active clients on ARVs by regimen. One per facility, one time cost to add line for PrEP and reprint
		F-CDRR MOH 730 Ba and Bb - consumption data report and request for ARVs . One per facility, one time cost to add line for PrEP and reprint
		CS-MAPS MOH 729A - Central Site Monthly ARV Patient Summary Report	One for each central site in Kisumu County (9 out of the 16 facilities in our sample), KSH 2040
		CS-CDRR MOH 730A -Central Site Consumption Data Report and Request	One for each central site in Kisumu County (9 out of the 16 facilities in our sample), KSH 2040
		In charge meeting happens once
		Date	Description	Location	Duration	PrIYA Attendees	MOH Attendees	UW Costs
	NASCOP Technical Working Group Meetings - Monthly	2017-01-12	Meeting of multiple PrEP partners and NASCOP. Joined as UW from January - April, but can't officialy join anymore due to embargo	Nairobi - NASCOP Boardroom	5 hours	Nancy Mwongeli, Kinuthia	NASCOP	None
	Meeting with Kisumu MOH	2017-01-24	Approval of all 16 sites for PrIYA	Kisumu	One day	Felix
	Meeting with Kisumu County Health Officials	2017-03-22	Verification of support for DREAMS/PrIYA		One day	Felix, Kinuthia
	Meeting with health facility in-charges (2 for each facility)	2017-02-01	On-boarding for PrIYA implementation	Kisumu		Felix
	PrEP commodities meeting	2017-07-01	Training for the County, Sub-County pharmacists and site pharmacists on PrEP commodity and Logistics Management Information Systems tools	Kisumu	One day	Felix	All facility pharmacists, 5 sub-county pharmacists, county pharmacist, KEMSA representative
	County Technical Working Group Meetings	Ongoing	Ensure steady flow of commodities	Kisumu	Quarterly, held at hotels (PrIYA has not hosted one)	Felix
	County Task Force Meetings	2 meetings	Ensure essential service provision	Kisumu	County Hall	Felix
	PrEP LMIS Data Meeting		Strenghtening collaboration between program and county, streamlining data reporting from facility to sub-county and county		One day		5 sub-county AIDS and STI coordinators, 5 sub-county health records information officers, 4 medical officers of health from PrIYA sub-counties
	Meetings with CASCO					Felix
	Facility in-charges meeting	2018-03-08	Program updates, sustainability models, anticipated challenges	Sovereign Hotel, Kisumu	8 hours	Stella, Felix, Harrison, Valerie, Merida, Cecilia	CASCO, facility in-charges

## Sheet: Training (Start Up)
			As Implemented	MOH Scenario
		Total annualized start-up training costs (USD)	2898.19	1978.44
		Allocatd to screning and counseling only	0	0
		Allocated to initiation only	0	0
		Allocated to follow-up only	0	0
		Allocated to PrEP	366.68	298.826
		Allocated generally	2531.51	1679.61
		Consistency check (difference should be 0)	0	0
	As Implemented Annualized Costs
	Scenario	Event	Item	Unit	Number	Unit Cost	Total Cost	Currency (1=US, 2=local)	Total in USD	Adjusted for inflation	% for Intervention	% for Overhead	% for Other Activities	Useful Life	Annuity Factor	Annual Economic Cost (USD)
	PrIYA	Nurse Training	Study Director	Hours	18	78.2779	1409	1	1409	1409	1			5	4.57971	307.662
	PrIYA	Nurse Training	Program Coordinator	Hours	18	15.1415	272.547	2	2.63597	2.63597	1			5	4.57971	0.575576
	PrIYA	Nurse Training	Program Coordinator	Hours	18	15.1415	272.547	2	2.63597	2.63597	1			5	4.57971	0.575576
	PrIYA	Nurse Training	Program Coordinator	Hours	18	15.1415	272.547	2	2.63597	2.63597	1			5	4.57971	0.575576
	PrIYA	Nurse Training	Study Director Transport	Number	1	2000	2000	1	2000	2000	1			5	4.57971	436.709
	PrIYA and MOH	Nurse Training	Program Nurse Time (18 hours in duration)	Number of facilities * Number of nurses per facility * Number of hours	576	5.61969	3236.94	1	3236.94	3236.94	1			5	4.57971	706.801
	PrIYA and MOH	Nurse Training	NASCOP Trainers (Per Diem)	Number	6	5000	30000	2	290.149	290.149	1			5	4.57971	63.3553
	PrIYA and MOH	Nurse Training	NASCOP HTS Trainer (Per Diem)	Number	3	5000	15000	2	145.074	145.074	1			5	4.57971	31.6777
	PrIYA and MOH	Nurse Training	Facilitator (Staff Facilitation Fee + Transporation)	Number	1	27000	27000	2	261.134	261.134	1			5	4.57971	57.0198
	PrIYA and MOH	Nurse Training	Flip Chart purchase	Number	1	399	399	2	3.85898	3.85898	1			5	4.57971	0.842625
	PrIYA and MOH	Nurse Training	Blue Binders purchase	Number	1	14840	14840	2	143.527	143.527	1			5	4.57971	31.3398
	PrIYA and MOH	Nurse Training	Photocopying cost	Number	1	7020	7020	2	67.8948	67.8948	1			5	4.57971	14.8251
	PrIYA and MOH	Nurse Training	Venue Rental + Food (2 nights accommodation + 3 days full conference)	Number	1	220400	220400	2	2131.63	2131.63	1			5	4.57971	465.45
	PrIYA	PrEP Commodities Training	Study Coordinator Time (8 hours)	Number of people * number of hours	16	30.283	30.283	2	0.292886	0.292886	1			5	4.57971	0.0639529
	PrIYA	PrEP Commodities Training	Air Ticket (Study Director)	Number	1	20000	20000	2	193.432	193.432	1			5	4.57971	42.2369
	PrIYA	PrEP Commodities Training	Ground Transport (Study Director)	Number	1	2100	2100	2	20.3104	20.3104	1			5	4.57971	4.43487
	PrIYA	PrEP Commodities Training	Study Director Per Diem/Acommodation	Number	1	10000	10000	2	96.7162	96.7162	1			5	4.57971	21.1184
	PrIYA and MOH	PrEP Commodities Training	Facilitation Fee per Facilitator	Number of faciitators	3	5000	15000	2	145.074	145.074	1			5	4.57971	31.6777
	PrIYA and MOH	PrEP Commodities Training	Conference Facility Cost (per attendee)	Number of attendees	35	1900	66500	2	643.163	643.163	1			5	4.57971	140.438
	PrIYA and MOH	PrEP Commodities Training	Transport Reimbursement	Number	30	2000	60000	2	580.297	580.297	1			5	4.57971	126.711
	PrIYA	LMIS Facilitation Training for HRIOs	Study Coordinator(number of people * hours)	Number of people * number of hours	16	30.283	484.528	1	484.528	484.528	1			5	4.57971	105.799
	PrIYA and MOH	LMIS Facilitation Training for HRIOs	LMIS Facilitation Fee	Number of facilitators	2	5000	10000	2	96.7162	96.7162	1			5	4.57971	21.1184
	PrIYA and MOH	LMIS Facilitation Training for HRIOs	SCASCO (number * hours)	Number of people * number of hours	40	7.57074	302.83	1	302.83	302.83	1			5	4.57971	66.1243
	PrIYA and MOH	LMIS Facilitation Training for HRIOs	SHRIOS (number * hours)	Number of people * number of hours	40	4.0882	163.528	1	163.528	163.528	1			5	4.57971	35.7071
	PrIYA and MOH	LMIS Facilitation Training for HRIOs	Medical Officer of Health (number * hours)	Number of people * number of hours	40	11.3561	454.245	1	454.245	454.245	1			5	4.57971	99.1864
	PrIYA and MOH	LMIS Facilitation Training for HRIOs	Full Day Conference (per person)	Number of people	17	2400	40800	2	394.602	394.602	1			5	4.57971	86.1632
							0		Enter Cur.	0
															Total Annualized Start-up Training Costs As Implemented	2898.19
												Percent of Overheads for Intervention:	0
			Discount Rate :	0.03
	MOH Scenario Annualized Costs
	Scenario	Event	Item	Unit	Number	Unit Cost	Total Cost	Currency (1=US, 2=local)	Total in USD	Adjusted for inflation	% for Intervention	% for Overhead	% for Other Activities	Useful Life	Annuity Factor	Annual Economic Cost (USD)
	MOH	Nurse Training	Program Nurse Time (18 hours in duration)	Number of facilities * Number of nurses per facility * Number of hours	576	5.61969	3236.94	1	3236.94	3236.94	1			5	4.57971	706.801
	MOH	Nurse Training	NASCOP Trainers (Per Diem)	Number	6	5000	30000	2	290.149	290.149	1			5	4.57971	63.3553
	MOH	Nurse Training	NASCOP HTS Trainer (Per Diem)	Number	3	5000	15000	2	145.074	145.074	1			5	4.57971	31.6777
	MOH	Nurse Training	Facilitator (Staff Facilitation Fee + Transporation)	Number	1	27000	27000	2	261.134	261.134	1			5	4.57971	57.0198
	MOH	Nurse Training	Flip Chart purchase	Number	1	399	399	2	3.85898	3.85898	1			5	4.57971	0.842625
	MOH	Nurse Training	Blue Binders purchase	Number	1	14840	14840	2	143.527	143.527	1			5	4.57971	31.3398
	MOH	Nurse Training	Photocopying cost	Number	1	7020	7020	2	67.8948	67.8948	1			5	4.57971	14.8251
	MOH	Nurse Training	Venue Rental + Food (2 nights accommodation + 3 days full conference)	Number	1	220400	220400	2	2131.63	2131.63	1			5	4.57971	465.45
	MOH	PrEP Commodities Training	Facilitation Fee per Facilitator	Number of faciitators	3	5000	15000	2	145.074	145.074	1			5	4.57971	31.6777
	MOH	PrEP Commodities Training	Conference Facility Cost (per attendee)	Number of attendees	35	1900	66500	2	643.163	643.163	1			5	4.57971	140.438
	MOH	PrEP Commodities Training	Transport Reimbursement	Number	30	2000	60000	2	580.297	580.297	1			5	4.57971	126.711
	MOH	LMIS Facilitation Training for HRIOs	LMIS Facilitation Fee	Number of facilitators	2	5000	10000	2	96.7162	96.7162	1			5	4.57971	21.1184
	MOH	LMIS Facilitation Training for HRIOs	SCASCO (number * hours)	Number of people * number of hours	40	7.57074	302.83	1	302.83	302.83	1			5	4.57971	66.1243
	MOH	LMIS Facilitation Training for HRIOs	SHRIOS (number * hours)	Number of people * number of hours	40	4.0882	163.528	1	163.528	163.528	1			5	4.57971	35.7071
	MOH	LMIS Facilitation Training for HRIOs	Medical Officer of Health (number * hours)	Number of people * number of hours	40	11.3561	454.245	1	454.245	454.245	1			5	4.57971	99.1864
	MOH	LMIS Facilitation Training for HRIOs	Full Day Conference (per person)	Number of people	17	2400	40800	2	394.602	394.602	1			5	4.57971	86.1632
							0		Enter Cur.	0
							0		Enter Cur.	0
															Total Annualized Start-up Training Costs MOH Scenario	1978.44
												Percent of Overheads for Intervention:	0

[truncated: 7 more sheets: Building + Utilities, Supervision + Administration, Capital, Variable Supplies, Personnel Unit Costs, TM Summary, Sheet1]
